# Supplementary material for: Net Primary Productivity Variations Associated with Climate Change and Human Activities in Nanjing Metropolitan Area of China
Source: Int J Environ Res Public Health. 2022 Nov 10;19(22):14798. doi: 10.3390/ijerph192214798 (PMC9691230; doi:10.3390/ijerph192214798)
Supplement: Supplementary file 1 [file ijerph-19-14798-s001.zip]

Archive with 22 entries (20 files):
- GDP/
- GDP/GDP2000.hdr
- GDP/GDP2000.tif
- GDP/GDP2005.hdr
- GDP/GDP2005.tif
- GDP/GDP2010.hdr
- GDP/GDP2010.tif
- GDP/GDP2015.hdr
- GDP/GDP2015.tif
- GDP/GDP2019.hdr
- GDP/GDP2019.tif
- population density/
- population density/POP2000.hdr
- population density/POP2000.tif
- population density/POP2005.hdr
- population density/POP2005.tif
- population density/POP2010.hdr
- population density/POP2010.tif
- population density/POP2015.hdr
- population density/POP2015.tif
- population density/POP2019.hdr
- population density/POP2019.tif
